# Supplementary material for: Establishment of a Rapid Detection Technique Based on RPA-LFD and RPA-CRISPR/Cas12a on Phytophthora pini
Source: Microorganisms. 2025 Apr 10;13(4):863. doi: 10.3390/microorganisms13040863 (PMC12029582; doi:10.3390/microorganisms13040863)
Supplement: Supplementary file 1 [file microorganisms-13-00863-s001.zip › Table S1.xlsx]

## Sheet: Sheet1
Table S1. Information and results of Crispr-Cas12a detection on Phytophthora, other oomycete isolates, and fungal isolates utilized in this investigation.
Number	Species	Isolate	Origin		RPA-LFD	RPA-CRISPR/Cas12a
			Host/substrate	Source
1	Phytophthora pini	Ppi	Rhododendron spp.	JS, China	+	+
2	P. pini	Ppi2	Rhododendron spp.	JS, China	+	+
3	P. pini	Ppi3	Rhododendron spp.	JS, China	+	+
4	P. pini	Ppi4	Rhododendron spp.	JS, China	+	+
5	P. pini	Ppi5	Rhododendron spp.	JS, China	+	+
6	P. capsici	Pc1	Capsicum annuum	JS, China	-	-
7	P. capsici	Pc2	Capsicum annuum	YN, China	-	-
8	P. capsici	Pc3	Capsicum annuum	SH, China	-	-
9	P. colocasiae	Pcol1	Colocasia esculenta (L.) Schott	YN, China	-	-
11	P. citricola	Pcitr1	Persea americana	JS, China	-	-
12	P.acerina	Pac1	Metasequoia glyptostroboides	HB, China	-	-
14	P. plurivora	Pplu1	Manihot esculenta	HN,China	-	-
15	P. pachypleura	Ppa1	Aucuba japonica	JS, China	-	-
17	P. citrophthora	Pcitro1	Citrus reticulata	JS, China	-	-
18	P. citricola	Pcit	Rhododendron pulchrum	JS, China	−	−
19	P. cactorum	C1	Malus pumila	JS, China	-	-
20	P. cactorum	C2	Malus pumila	JS, China	-	-
21	P. cactorum	C3	Rosa chinensis	JS, China	-	-
22	P. infestans	Pi1	Solanum tuberosum	FJ, China	-	-
23	P. infestans	Pi2	Solanum tuberosum	YN, China	-	-
24	P. nicotianae	Pn1	Nicotiana tabacum	FJ, China	-	-
25	P. nicotianae	Pn2	Nicotiana tabacum	JS, China	-	-
26	P. nicotianae	Pn3	Nicotiana tabacum	JS, China	-	-
27	P. nicotianae	Pn4	Nicotiana tabacum	JS, China	-	-
28	P. tentaculata	Pt1	Aucklandia costus	YN, China	-	-
29	P. ilicis	CBS114348	Ilex aquifolium	Netherlands	-	-
30	P. palmivora	Pp1	Iridaceae spp	YN, China	-	-
31	P. litchii	Pli	Litchi chinensis	Taiwan	-	-
33	P. castaneae	CBS587.85	Soil	Taiwan	-	-
34	P. megasperma	CBS305.36	Matthiola incana	USA	-	-
36	P. mississippiae	57J3	Irrigation water	Mississippi, USA	-	-
37	P. fragariae	CBS209.46	Fragaria × ananassa	England, UK	-	-
38	P. cambivora	CBS 248.60	Castanea sativa	USA	−	−
39	P. cambivora	Pc1	Malus pumila Mill.	SH, China	−	−
40	P. sojae	P6497	Glycine max	USA	−	−
41	P. sojae	R3	Glycine max	JS, China	−	−
42	P. sojae	R20	Glycine max	JS, China	−	−
43	P. melonis	PMNJHG1	Cucumis sativus	JS, China	-	-
44	P. melonis	PMNJHG2	Cucumis sativus	JS, China	-	-
45	P. parvispora	CBS132771	Arbutus unedo	Italy	-	-
46	P. parvispora	CBS132772	Arbutus unedo	Italy	-	-
47	P. drechsleri	CBS 292.35T	Beta vulgaris var. altissima	California (CA), USA	-	-
48	P. drechsleri	ATCC 56353	Citrus sinensis	Australia	-	-
49	P. hibernalis	CBS 270.31	Cirrus sinensis	USA	-	-
50	P. syringae	ATCC 34002	Citrus sp.	CA	-	-
51	P. lateralis	CBS168.42	Cedrus deodara	Canada	−	−
52	P. ramorum	EU1 2275	Quercus palustris	United Kingdom	-	-
53	P. medicaginis	ATCC 44390	Medicago sativa	USA	−	−
54	P. boehmeriae	Pb1	Boehmeria nivea	JS, China	-	-
55	P. boehmeriae	Pb2	Gossypium sp.	JS, China	-	-
56	P. boehmeriae	Pb3	B. nivea	JS, China	-	-
57	P. boehmeriae	Pb4	Gossypium sp.	JS, China	-	-
58	P. quercina	CBS 789.95	Quercus petraea	Australia	−	−
59	Phytopythium litorale	PC-dj1	Rhododendron simsii	JS, China	−	−
60	Ph. helicoides	PH-C	Rhododendron simsii	JS, China	−	−
61	Ph. helicoides	PF-he2	Photinia × fraseri Dress	JS, China	−	−
62	Ph. helicoides	PF-he3	Photinia × fraseri Dress	JS, China	−	−
63	Pythium ultimum	Pul1	Citrus sinensis	JS, China	−	−
64	Py. spinosum	Psp1	Oryza sativa L.	JS, China	−	−
65	Py. aphanidermatum	Pap1	Nicotiana tabacum	JS, China	−	−
66	Fusarium oxysporium	Fox1	Gossypium sp.	JS, China	−	−
67	F. solani	F-so1	Rhododendron sp.	JS, China	−	−
68	F. solani	F-so2	Rhododendron sp.	JS, China	−	−
69	F. circinatum	A045-1	Pinus sp.	SH, China	−	−
70	F. fujikuroi	Ffu1	Oryza sativa	JS, China	−	−
71	F. graminearum	Fgr1	Triticum aestivum	JS, China	−	−
72	F. acuminatum	Fac1	Rhizophora apiculata	SC, China	−	−
73	F. asiaticum	Fas1	Triticum aestivum	JS, China	−	−
74	F. avenaceum	Fav1	Glycine max	JS, China	−	−
75	F. culmorum	Fcu1	Glycine max	SC, China	−	−
76	F. commune	Fco1	Soil	HLJ, China	−	−
77	F. equiseti	Feq1	Glycine max	JS, China	−	−
78	F. lateritium	Flat1	Soil	JS, China	−	−
79	F. moniforme	Fmo1	Oryza sativa	JS, China	−	−
80	F. nivale	Fniv	Triticum aestivum	JS, China	−	−
81	F. proliferatum	Fpr1	Pinus sp.	JS, China	−	−
82	F. incarnatum	IL3HQ	Medicago sativa	JS, China	−	−
83	Colletotrichum truncatum	Ctr1	Glycine max	JS, China	−	−
84	C. glycines	Cgl1	Glycine max	JS, China	−	−
85	C. orbiculare	Cor1	Citrullus lanatus	JS, China	−	−
86	C. siamense	NHY1-1	Salix matsudana	JS, China	−	−
87	Verticilium dahliae	Vda1	Gossypium sp	JS, China	−	−
88	Rhizoctonia solani	Rso1	Gossypium sp.	JS, China	−	−
89	Magnaporthe grisea	Guy11	Oryza sativa	Japan	−	−
90	Endothia parasitica	Epa1	Castanea mollissima	JS, China	−	−
91	Bremia lactucae	Bla1	Lactuca sativa	JS, China	−	−
92	Aspergillus flavus	NJC03	Actinidia chinensis	SX, China	−	−
93	Botrytis cinerea	Bci1	Cucumis sativus	JS, China	−	−
94	Alternaria alternata	Aal1	Soil	JS, China	−	−
95	Tilletia indica	Tin1	Triticum aestivum	JS, China	−	−
96	Diaporthe mahothocarpus	DT1	Kerria japonica	JS, China	−	−
97	D. sapindicola	WHZ3	Sapindus saponaria	JS, China	−	−
98	D. eres	SH161	Viburnum awabuki	JS, China	−	−
99	Botryosphaeria dothidea	Bci1	Koelreuteria paniculata	JS, China	−	−
100	Lasiodiplodia parva	Lth-soj1	Styphnolobium japonicum	JS, China	−	−
101	Lasiodiplodia parva	Lth-soj2	Styphnolobium japonicum	JS, China	−	−
102	Lasiodiplodia parva	Lth-soj3	Styphnolobium japonicum	JS, China	−	−
103	Bursaphelenchus xylophilus	Js-1	Pinus thunbergii	JS, China	−	−
104	B. mucronatus	Bmucro	Pinus sp.	JS, China	−	−
*The test result was positive/negative when using RPA-LFD and RPA-CRISPR/Cas12a technology. "+" indicates that it was tested with RPA-LFD and RPA-CRISPR/Cas12a technology and its result was positive." - "indicates that it was tested with RPA-LFD and RPA-CRISPR/Cas12a technology and its result was negative.
