# Supplementary material for: Establishment of a Rapid Detection Technique Based on RPA-LFD and RPA-CRISPR/Cas12a on Phytophthora pini
Source: Microorganisms. 2025 Apr 10;13(4):863. doi: 10.3390/microorganisms13040863 (PMC12029582; doi:10.3390/microorganisms13040863)
Supplement: Supplementary file 1 [file microorganisms-13-00863-s001.zip › Table S2.xlsx]

## Sheet: Sheet1
Table S2 The combinations of different concentrations of CrRNA and ssDNA reporter
Number	The concentration of CrRNA	The concentration of ssDNA reporter
1	40 nM	40 nM
2	300 nM	40 nM
3	500 nM	300 nM
4	1 µM	1 µM
5	1 µM	2 µM
6	2 µM	1 µM
7	5 µM	1 µM
8	1 µM	5 µM
9	10 µM	5 µM
10	10 µM	10 µM
